# Supplementary material for: Factors influencing the global distribution of the endangered Egyptian vulture
Source: Sci Rep. 2021 Nov 9;11:21901. doi: 10.1038/s41598-021-01504-y (PMC8578560; doi:10.1038/s41598-021-01504-y)
Supplement: Supplementary file 2 — Supplementary Information 2. [file 41598_2021_1504_MOESM2_ESM.zip]

Archive with 8 entries (8 files):
- Shapefile of distribution range/distribution_range_Projected_Sinosudal.cpg
- Shapefile of distribution range/distribution_range_Projected_Sinosudal.dbf
- Shapefile of distribution range/distribution_range_Projected_Sinosudal.prj
- Shapefile of distribution range/distribution_range_Projected_Sinosudal.sbn
- Shapefile of distribution range/distribution_range_Projected_Sinosudal.sbx
- Shapefile of distribution range/distribution_range_Projected_Sinosudal.shp
- Shapefile of distribution range/distribution_range_Projected_Sinosudal.shp.xml
- Shapefile of distribution range/distribution_range_Projected_Sinosudal.shx
