# Supplementary material for: Factors influencing the global distribution of the endangered Egyptian vulture
Source: Sci Rep. 2021 Nov 9;11:21901. doi: 10.1038/s41598-021-01504-y (PMC8578560; doi:10.1038/s41598-021-01504-y)
Supplement: Supplementary file 2 — Supplementary Information 2. [file 41598_2021_1504_MOESM2_ESM.zip › Shapefile of distribution range/distribution_range_Projected_Sinosudal.shp.xml]

<?xml version="1.0" encoding="UTF-8"?>
<metadata xml:lang="en"><Esri><CreaDate>20210123</CreaDate><CreaTime>11435000</CreaTime><ArcGISFormat>1.0</ArcGISFormat><SyncOnce>TRUE</SyncOnce><DataProperties><lineage><Process ToolSource="c:\program files (x86)\arcgis\desktop10.6\ArcToolbox\Toolboxes\Conversion Tools.tbx\RasterToPolygon" Date="20190831" Time="220240">RasterToPolygon Vulture_all_Habitat.tif "F:\Vulture\Current Modelling\Data analysis\GIS\Vulture_all.shp" SIMPLIFY Value SINGLE_OUTER_PART #</Process></lineage></DataProperties></Esri></metadata>
